# Supplementary material for: Sequential Change of Wound Calculated by Image Analysis Using a Color Patch Method during a Secondary Intention Healing
Source: PLoS One. 2016 Sep 20;11(9):e0163092. doi: 10.1371/journal.pone.0163092 (PMC5029888; doi:10.1371/journal.pone.0163092)
Supplement: S1 File — (ZIP) [file pone.0163092.s001.zip]

Archive with 15 entries (15 files):
- 0430.jpg
- 0530.jpg
- 0625.jpg
- 0723.jpg
- 0809.jpg
- 0903.jpg
- 0917.jpg
- 1030.jpg
- 1127.JPG
- 1218.jpg
- 40225.JPG
- 40521.JPG
- 40820.JPG
- 41112-1.JPG
- 41112.JPG
