# Supplementary material for: Sequential Change of Wound Calculated by Image Analysis Using a Color Patch Method during a Secondary Intention Healing
Source: PLoS One. 2016 Sep 20;11(9):e0163092. doi: 10.1371/journal.pone.0163092 (PMC5029888; doi:10.1371/journal.pone.0163092)
Supplement: S3 File — (ZIP) [file pone.0163092.s003.zip]

Archive with 8 entries (8 files):
- 31113.JPG
- 31115.JPG
- 31119.JPG
- 31127.JPG
- 31210.JPG
- 40108.JPG
- 40207.JPG
- 40711.JPG
