# Supplementary material for: Sequential Change of Wound Calculated by Image Analysis Using a Color Patch Method during a Secondary Intention Healing
Source: PLoS One. 2016 Sep 20;11(9):e0163092. doi: 10.1371/journal.pone.0163092 (PMC5029888; doi:10.1371/journal.pone.0163092)
Supplement: S5 File — (ZIP) [file pone.0163092.s005.zip]

Archive with 8 entries (8 files):
- 31212.jpg
- 31214.JPG
- 31217.JPG
- 31221.JPG
- 31228.JPG
- 40110.JPG
- 40124.JPG
- 40711.JPG
