# Supplementary material for: Sequential Change of Wound Calculated by Image Analysis Using a Color Patch Method during a Secondary Intention Healing
Source: PLoS One. 2016 Sep 20;11(9):e0163092. doi: 10.1371/journal.pone.0163092 (PMC5029888; doi:10.1371/journal.pone.0163092)
Supplement: S6 File — (ZIP) [file pone.0163092.s006.zip]

Archive with 12 entries (12 files):
- 30329.JPG
- 30419.JPG
- 30424.JPG
- 30511.JPG
- 30514.JPG
- 30528.JPG
- 31012.JPG
- 31123.JPG
- 40215.JPG
- 41110.JPG
- 41215.JPG
- 50112.JPG
