# Supplementary material for: Sequential Change of Wound Calculated by Image Analysis Using a Color Patch Method during a Secondary Intention Healing
Source: PLoS One. 2016 Sep 20;11(9):e0163092. doi: 10.1371/journal.pone.0163092 (PMC5029888; doi:10.1371/journal.pone.0163092)
Supplement: S8 File — (ZIP) [file pone.0163092.s008.zip]

Archive with 10 entries (10 files):
- 0810.JPG
- 0813.JPG
- 0820.JPG
- 0824.JPG
- 0827.JPG
- 0831.JPG
- 0914.JPG
- 1026.JPG
- 1123.JPG
- 40215.JPG
