# Supplementary material for: Sequential Change of Wound Calculated by Image Analysis Using a Color Patch Method during a Secondary Intention Healing
Source: PLoS One. 2016 Sep 20;11(9):e0163092. doi: 10.1371/journal.pone.0163092 (PMC5029888; doi:10.1371/journal.pone.0163092)
Supplement: S9 File — (ZIP) [file pone.0163092.s009.zip]

Archive with 6 entries (6 files):
- 0904.JPG
- 0906.JPG
- 0917.JPG
- 0924.JPG
- 1022.JPG
- 1126.JPG
