# Supplementary material for: Sequential Change of Wound Calculated by Image Analysis Using a Color Patch Method during a Secondary Intention Healing
Source: PLoS One. 2016 Sep 20;11(9):e0163092. doi: 10.1371/journal.pone.0163092 (PMC5029888; doi:10.1371/journal.pone.0163092)
Supplement: S11 File — (ZIP) [file pone.0163092.s011.zip]

Archive with 10 entries (10 files):
- 31022.jpg
- 31026.JPG
- 31031.JPG
- 31107.JPG
- 31205.JPG
- 40103.JPG
- 40207.JPG
- 40311.JPG
- 40408.JPG
- 41024.JPG
