# Supplementary material for: Sequential Change of Wound Calculated by Image Analysis Using a Color Patch Method during a Secondary Intention Healing
Source: PLoS One. 2016 Sep 20;11(9):e0163092. doi: 10.1371/journal.pone.0163092 (PMC5029888; doi:10.1371/journal.pone.0163092)
Supplement: S12 File — (ZIP) [file pone.0163092.s012.zip]

Archive with 11 entries (11 files):
- 31005.JPG
- 31008.JPG
- 31012.JPG
- 31015.JPG
- 31018.JPG
- 31022.JPG
- 31030.JPG
- 31108.JPG
- 31220.JPG
- 40812.JPG
- 41229.JPG
