# Supplementary material for: Sequential Change of Wound Calculated by Image Analysis Using a Color Patch Method during a Secondary Intention Healing
Source: PLoS One. 2016 Sep 20;11(9):e0163092. doi: 10.1371/journal.pone.0163092 (PMC5029888; doi:10.1371/journal.pone.0163092)
Supplement: S13 File — (ZIP) [file pone.0163092.s013.zip]

Archive with 11 entries (11 files):
- 31001.JPG
- 31011.JPG
- 31015.jpg
- 31022.JPG
- 31108.jpg
- 31122.JPG
- 31220.JPG
- 40311.JPG
- 40901.JPG
- 41208.JPG
- 50112.JPG
