# Supplementary material for: Sequential Change of Wound Calculated by Image Analysis Using a Color Patch Method during a Secondary Intention Healing
Source: PLoS One. 2016 Sep 20;11(9):e0163092. doi: 10.1371/journal.pone.0163092 (PMC5029888; doi:10.1371/journal.pone.0163092)
Supplement: S14 File — (ZIP) [file pone.0163092.s014.zip]

Archive with 10 entries (10 files):
- 30813.JPG
- 30821.JPG
- 30828.JPG
- 30904.JPG
- 30911.JPG
- 31008.JPG
- 31015.JPG
- 31106.JPG
- 40205.JPG
- 40219.JPG
