# Supplementary material for: Sequential Change of Wound Calculated by Image Analysis Using a Color Patch Method during a Secondary Intention Healing
Source: PLoS One. 2016 Sep 20;11(9):e0163092. doi: 10.1371/journal.pone.0163092 (PMC5029888; doi:10.1371/journal.pone.0163092)
Supplement: S16 File — (ZIP) [file pone.0163092.s016.zip]

Archive with 4 entries (4 files):
- 0219.jpg
- 0221.jpg
- 0307.jpg
- 0611.JPG
