# Supplementary material for: Sequential Change of Wound Calculated by Image Analysis Using a Color Patch Method during a Secondary Intention Healing
Source: PLoS One. 2016 Sep 20;11(9):e0163092. doi: 10.1371/journal.pone.0163092 (PMC5029888; doi:10.1371/journal.pone.0163092)
Supplement: S20 File — (ZIP) [file pone.0163092.s020.zip]

Archive with 8 entries (8 files):
- 0915.jpg
- 0917.jpg
- 0921.jpg
- 0923.jpg
- 0930.jpg
- 1006.jpg
- 1015.jpg
- 1111.jpg
