# Supplementary material for: Sequential Change of Wound Calculated by Image Analysis Using a Color Patch Method during a Secondary Intention Healing
Source: PLoS One. 2016 Sep 20;11(9):e0163092. doi: 10.1371/journal.pone.0163092 (PMC5029888; doi:10.1371/journal.pone.0163092)
Supplement: S21 File — (ZIP) [file pone.0163092.s021.zip]

Archive with 5 entries (5 files):
- 0205.JPG
- 0208.JPG
- 0220.JPG
- 0321.JPG
- 0523.JPG
