# Supplementary material for: Sequential Change of Wound Calculated by Image Analysis Using a Color Patch Method during a Secondary Intention Healing
Source: PLoS One. 2016 Sep 20;11(9):e0163092. doi: 10.1371/journal.pone.0163092 (PMC5029888; doi:10.1371/journal.pone.0163092)
Supplement: S24 File — (ZIP) [file pone.0163092.s024.zip]

Archive with 7 entries (7 files):
- 0624.JPG
- 0625.JPG
- 0701.JPG
- 0709.JPG
- 0722.JPG
- 0819.JPG
- 0903.JPG
